# Supplementary material for: Multi‐pronged analysis of pediatric low‐grade glioma and ganglioglioma reveals a unique tumor microenvironment associated with BRAF alterations
Source: Brain Pathol. 2025 Jun 30;35(6):e70023. doi: 10.1111/bpa.70023 (PMC12488260; doi:10.1111/bpa.70023)
Supplement: Supplementary file 3 — Supplementary Table 1. Summary of pLGG sample characteristics. [file BPA-35-e70023-s005.xlsx]

## Sheet: Sheet1 (2)
		ID	Age at Dx	Gender	Diagnosis	Tissue location	Mutation status	scRNA seq (Y/N)	Visium (Y/N)	§Cytokine Analysis (Y/N)
		855	8	M	Pilocytic astrocytoma	Supracellar	BRAF:KIAA fusion	Yes	No	Yes
		879	6	F	Pilocytic astrocytoma	Posterior fossa	BRAF:KIAA fusion	Yes	No	Yes
		946	7	F	Pilocytic astrocytoma	Posterior fossa	BRAF:KIAA fusion	Yes	Yes	Yes
		957	13	F	Pilocytic astrocytoma	Posterior fossa	BRAF:KIAA fusion	Yes	No	Yes
		1033	11	F	Pilocytic astrocytoma	Thalamic	BRAF:KIAA fusion	Yes	No	No
		1056	4	F	Pilocytic astrocytoma	Posterior fossa	BRAF:KIAA fusion	Yes	Yes	Yes
		1057	9	M	Pilocytic astrocytoma	Posterior fossa	BRAF:KIAA fusion	Yes	No	No
		1171	13	M	Pilocytic astrocytoma	Spinal	FGFR1 K565 and D562	Yes	No	No
		1266	13	F	Pilocytic astrocytoma	Basal ganglia	BRAF:KIAA fusion	Yes	No	Yes
		1272	6	M	Pilocytic astrocytoma	Posterior fossa	BRAF:KIAA fusion	Yes	Yes	Yes
		1330	8	F	Pilocytic astrocytoma	Posterior fossa	BRAF:KIAA fusion	Yes	Yes	Yes
		*1340	1	M	Pilocytic astrocytoma	Spinal	BRAF:KIAA fusion	Yes	No	No
		1453	4	F	Pilocytic astrocytoma	Cerebellar	BRAF:KIAA fusion	Yes	Yes	Yes
		1459	2	M	Pilocytic astrocytoma	Left mesial temporal	BRAF:KIAA fusion	Yes	No	No
		1116	1	M	Ganglioglioma	Cerebellum	BRAF V600E	Yes	No	No
		1181	11	F	Ganglioglioma	Right superior temporal gyrus	BRAF V600E	Yes	Yes	Yes
		1216	14	F	Ganglioglioma	Medial left temporal lobe	BRAF V600E	Yes	No	Yes
		1417	16	F	Ganglioglioma	Right parahippocampus	BRAF V600E	Yes	No	Yes
		1455	11	F	Ganglioglioma	Right temporal	FGFR3:TACC3 fusion	Yes	No	Yes
		1491	15	M	Ganglioglioma	Right temporal	BRAF V600E	Yes	Yes	Yes
		**1492	13	F	Ganglioglioma	Right frontal	BRAF V600E	Yes	Yes	Yes
		1226	5	F	Low grade glioma	Left posterior fossa	MN1:PATZ1 fusion	Yes	No	No
		1268	9	M	Low grade glioma	Right mesial temporal lobe	FGFR3:TACC3 fusion	Yes	No	Yes
		* This sample was excluded from subcluster analysis due to low quality.
		** The patient was treated w/ 2yrs dabrafenib but regressed after therapy cessation.
		§ This column includes both bulk and single cell cytokine analyses.
