# Supplementary material for: Multi‐pronged analysis of pediatric low‐grade glioma and ganglioglioma reveals a unique tumor microenvironment associated with BRAF alterations
Source: Brain Pathol. 2025 Jun 30;35(6):e70023. doi: 10.1111/bpa.70023 (PMC12488260; doi:10.1111/bpa.70023)
Supplement: Supplementary file 4 — Supplementary Table 2: The number of cells comprising each neoplastic subclusters following scRNA‐seq analysis are shown. [file BPA-35-e70023-s007.xlsx]

## Sheet: Neoplastic subclusters
	Supplementary Table 2: The number of cells comprising each neoplastic subclusters following scRNA-seq analysis are shown.
	PA Subcluster	Cell number
	OPC-like	607		GG Subcluster	Cell number
	OC-like 1	670		OPC-like	488
	OC-like 2	170		OC-like	22
	AC-like 1	831		AC-like 1	222
	AC-like 2	328		AC-like 2	100
	MAPKhi	344		Ribosome_hi	282
	Hypoxic	321		Glycolysis_hi	343
	1459-specific	398		Neuron-like	62
	1171-specific	202
