# Supplementary material for: Multi‐pronged analysis of pediatric low‐grade glioma and ganglioglioma reveals a unique tumor microenvironment associated with BRAF alterations
Source: Brain Pathol. 2025 Jun 30;35(6):e70023. doi: 10.1111/bpa.70023 (PMC12488260; doi:10.1111/bpa.70023)
Supplement: Supplementary file 5 — Supplementary Table 3: The number of cells comprising each non‐neoplastic subclusters from following scRNA‐seq analysis are shown. [file BPA-35-e70023-s002.xlsx]

## Sheet: non-neoplastic subclusters
	Supplementary Table 3: The number of cells comprising each non-neoplastic subclusters from following scRNA-seq analysis are shown.
	Myeloid subcluster	Cell number
	Microglia (Comp+P2RY12)	4085		T cell subcluster	Cell number
	Microglia (P2RY12+)	2507		CD4	933
	Microglia (CCL3+P2RY12)	2400		CD8	283
	Myeloid-Chemokine	3409		CD8_dying	481
	Myeloid-Tumor	364		CD8_TH1	1147
	DC-like myeloid	1355		gdT	288
	Myeloid-undefined	450		NK	149
	M2 (MRC1+)	438		NKT	25
	Nt	731		Treg	73
	Hypoxia	198
