# Supplementary material for: Multi‐pronged analysis of pediatric low‐grade glioma and ganglioglioma reveals a unique tumor microenvironment associated with BRAF alterations
Source: Brain Pathol. 2025 Jun 30;35(6):e70023. doi: 10.1111/bpa.70023 (PMC12488260; doi:10.1111/bpa.70023)
Supplement: Supplementary file 6 — Supplementary Table 4: PA spatial transcriptomics marker genes. [file BPA-35-e70023-s003.xlsx]

## Sheet: README
Supplementary Table 4: PA spatial transcriptomics marker genes
Columns	Description
Genes differentially expressed between each cluster and all other clusters
Columns
gene	gene name
p.value	p.value
FDR	corrected p-value
logFC	logFC values between the indicated cluster and the reference cluster
summary.logFC	logFC of the most significant cluster comparisons

## Sheet: 0
gene	p.value	FDR	summary.logFC	logFC.1	logFC.2	logFC.3	logFC.4
MT-ND2	0	0	0.716328	0.45562	0.738126	0.716328	0.284146
MT-ND1	0	0	0.458489	0.355825	0.458489	0.468976	0.251443
MT-ATP6	8.68064e-296	5.9445e-292	0.374399	0.374399	0.369305	0.404219	0.224362
MT-CYB	5.44834e-290	2.79827e-286	0.388681	0.360003	0.388681	0.443666	0.244716
MT-ND3	1.10187e-266	4.52738e-263	0.356136	0.390555	0.328935	0.356136	0.180225
MT-CO3	1.00532e-217	3.44222e-214	0.300694	0.300109	0.281408	0.300694	0.218678
MALAT1	9.88506e-206	2.90112e-202	0.796304	0.392363	0.928067	0.796304	-0.0603453
MT-ND5	5.04383e-202	1.29525e-198	0.535497	0.410331	0.621349	0.535497	0.191418
MT-CO1	1.32418e-196	3.02266e-193	0.310942	0.310942	0.294467	0.337189	0.288892
AL627171.2	7.27255e-129	1.24506e-125	0.490279	0.417294	0.551496	0.490279	0.044105
MT-ND4L	5.62931e-100	8.89604e-97	0.375325	0.31301	0.425172	0.375325	0.102073
FAM107A	4.53776e-83	6.65884e-80	0.409789	-0.0916316	0.409789	0.449909	0.257319
SAMHD1	1.90075e-81	2.60327e-78	0.350176	0.358711	0.185608	0.350176	0.0735421
MAP1B	5.26117e-70	6.75534e-67	0.308127	-0.0683252	0.483897	0.308127	0.0644131
MBP	1.25798e-58	1.52023e-55	0.453514	-0.0883253	0.453514	0.489924	0.381233
BCAS1	8.10308e-53	8.76156e-50	0.272909	0.272909	0.0958537	0.311527	0.111226
APLNR	6.49587e-35	4.44837e-32	0.254874	-0.259527	0.254874	0.268634	0.147041
A2M	8.26222e-33	5.47545e-30	0.273334	-0.688259	0.273334	0.329552	-0.0210785
HBA2	7.60256e-31	4.73294e-28	0.276534	0.0275648	0.376676	0.276534	-2.00617

## Sheet: 1
gene	p.value	FDR	summary.logFC	logFC.0	logFC.2	logFC.3	logFC.4
TAGLN	0	0	1.12031	0.826934	1.12031	1.16163	0.805868
A2M	0	0	0.999123	0.688259	0.999123	1.06762	0.701339
MYL9	3.43868e-292	2.35481e-288	0.673552	0.574796	0.673552	0.753508	0.528543
VWF	1.08138e-282	5.55398e-279	0.835601	0.725469	0.835601	0.921267	0.639168
IGFBP7	5.35561e-279	2.20051e-275	0.729277	0.654394	0.218292	0.729277	0.494178
TMSB4X	4.19899e-274	1.43773e-270	0.507719	0.339186	0.507719	0.686022	0.388532
CLDN5	8.27188e-271	2.42768e-267	0.803906	0.635798	0.803906	0.887552	0.588852
TMSB10	7.20383e-264	1.84994e-260	0.473719	0.467391	0.473719	0.256516	0.307485
FN1	3.61035e-250	8.24122e-247	0.72047	0.72047	0.722879	0.856034	0.606041
ACTA2	4.06403e-208	8.34914e-205	0.643633	0.586752	0.643633	0.77553	0.496285
CCN2	1.34422e-198	2.51052e-195	0.661366	0.582095	0.661366	0.690982	0.48902
IFITM3	6.89942e-197	1.18118e-193	0.577396	0.527977	0.670982	0.390672	0.577396
MGP	1.55673e-191	2.46011e-188	0.699132	0.63806	0.699132	0.774619	0.388535
IFI27	3.01241e-186	4.42049e-183	0.544713	0.475209	0.531075	0.544713	0.450826
RNASE1	2.01822e-185	2.76415e-182	0.481733	0.356534	0.481733	0.518716	0.389726
DCN	1.86733e-176	2.39765e-173	0.607594	0.547786	0.607594	0.635246	0.433794
GNG11	8.96759e-176	1.08371e-172	0.481763	0.473732	0.481763	0.564208	0.424093
VIM	6.51017e-172	7.43027e-169	0.488734	0.504867	0.503521	0.171356	0.488734
IGFBP4	3.78409e-159	4.0916e-156	0.430468	0.430468	0.396062	0.441691	0.354904
FLNA	2.10917e-158	2.16654e-155	0.479754	0.479754	0.521313	0.54894	0.46612
COL1A2	9.48326e-158	9.27734e-155	0.491444	0.491444	0.500132	0.576635	0.331371
FAM107A	6.26494e-155	5.85032e-152	0.579244	0.0916316	0.579244	0.579149	0.374816
ADIRF	1.61391e-152	1.44157e-149	0.482868	0.267695	0.482868	0.544502	0.428521
HLA-E	7.80176e-148	6.67831e-145	0.471155	0.408325	0.471155	0.574041	0.380023
ACTB	8.99212e-148	7.38936e-145	0.273532	0.273532	0.295212	0.333929	0.302153
COL6A2	3.37398e-147	2.66596e-144	0.373658	0.373658	0.342281	0.386278	0.302533
MBP	7.03577e-142	5.35344e-139	0.647831	0.0883253	0.647831	0.6811	0.535362
TAGLN2	6.08355e-141	4.46359e-138	0.448682	0.393976	0.459992	0.448682	0.394224
ENG	2.03811e-140	1.44382e-137	0.433567	0.421528	0.433567	0.473164	0.350611
NDUFA4L2	2.97453e-133	2.03696e-130	0.397703	0.397703	0.391088	0.437127	0.349737
MYH9	4.49228e-133	2.97708e-130	0.410985	0.410985	0.426388	0.454143	0.378989
APLNR	1.08123e-130	6.94152e-128	0.553704	0.259527	0.553704	0.552735	0.444877
TGFBR2	2.19255e-130	1.36496e-127	0.338637	0.338637	0.273779	0.359265	0.314003
ESAM	1.65766e-129	1.00162e-126	0.362825	0.362825	0.338652	0.392923	0.312279
RGS5	1.21203e-126	7.11428e-124	0.435956	0.389269	0.435956	0.532119	0.358173
MYLK	4.03604e-125	2.30323e-122	0.306856	0.274871	0.306856	0.371433	0.318323
CA2	2.73897e-124	1.5208e-121	0.322941	0.297846	0.322941	0.380578	0.324124
GSN	2.96594e-123	1.60348e-120	0.402326	0.298653	0.402326	0.39185	0.3947
EGFL7	9.67271e-121	5.09528e-118	0.344051	0.344051	0.284594	0.352374	0.27609
COL3A1	1.32755e-120	6.81831e-118	0.378203	0.378203	0.364799	0.417951	0.268256
MYL12A	4.23823e-119	2.12366e-116	0.398038	0.337429	0.398038	0.413833	0.343477
PDGFRB	5.42304e-117	2.65264e-114	0.329588	0.329588	0.262039	0.338112	0.279645
IGFBP2	1.01268e-115	4.83827e-113	0.398075	0.398075	0.491501	0.328999	0.324177
NOTCH3	4.77344e-110	2.22876e-107	0.324146	0.340943	0.28461	0.324146	0.285777
COL4A1	5.1973e-108	2.37274e-105	0.521094	0.484987	0.444866	0.521094	0.347031
IGFBP6	2.834e-107	1.26569e-104	0.310048	0.266158	0.309468	0.310048	0.21702
FSTL1	4.65068e-106	2.03284e-103	0.323486	0.323486	0.282443	0.390883	0.275918
FBLN1	1.80209e-105	7.71293e-103	0.287382	0.287382	0.292293	0.313621	0.239338
SPARCL1	4.59362e-105	1.92594e-102	0.364662	0.295845	0.140988	0.522154	0.364662
CALD1	4.04116e-103	1.66043e-100	0.334593	0.334593	0.301549	0.414514	0.27871
COL1A1	4.45305e-103	1.79379e-100	0.353406	0.381442	0.353406	0.37064	0.268072
SELENOP	5.53232e-103	2.18569e-100	0.383715	0.321592	0.383715	0.571766	0.368735
HSPG2	2.07564e-102	8.04564e-100	0.32316	0.32316	0.313889	0.370545	0.264545
S100A11	6.65507e-101	2.48585e-98	0.441307	0.405971	0.441307	0.32926	0.272986
HSPB1	1.10251e-99	4.04464e-97	0.37016	0.328123	0.494343	0.37016	0.35656
MTURN	1.14148e-98	4.11413e-96	0.338793	0.104444	0.364437	0.338793	0.3004
AQP1	7.05551e-98	2.49911e-95	0.417749	0.240718	0.349838	0.418032	0.417749
COL18A1	7.50453e-98	2.6131e-95	0.383954	0.383954	0.343042	0.448665	0.294968
IFITM2	8.24141e-98	2.82186e-95	0.369321	0.377015	0.369321	0.286978	0.375763
TPM4	1.10224e-97	3.71219e-95	0.335054	0.312892	0.335054	0.387392	0.295888
APOLD1	3.12112e-97	1.0342e-94	0.291541	0.291541	0.263699	0.311597	0.248954
ANXA1	4.17397e-96	1.36111e-93	0.333068	0.321494	0.215638	0.333068	0.328799
MFSD2A	2.02774e-95	6.50906e-93	0.300383	0.300383	0.252083	0.329695	0.292193
MAP1B	1.14991e-94	3.63443e-92	0.381321	0.0683252	0.57922	0.381321	0.167064
SRGN	5.35415e-94	1.6666e-91	0.339168	0.339168	0.28664	0.36391	0.185695
CD93	1.9527e-93	5.9875e-91	0.27242	0.269927	0.232415	0.27242	0.208395
COL4A2	2.95304e-93	8.92166e-91	0.447304	0.42678	0.385297	0.447304	0.317513
NID1	3.18622e-93	9.48664e-91	0.261921	0.261921	0.221632	0.28121	0.211817
SERPINH1	6.55948e-93	1.92511e-90	0.306072	0.321743	0.269743	0.306072	0.277958
PFN1	6.48343e-92	1.84994e-89	0.329911	0.323605	0.329911	0.205761	0.245895
LY6H	4.01363e-91	1.12953e-88	0.439514	0.23476	0.508822	0.439514	0.401819
PECAM1	4.11454e-91	1.14229e-88	0.287899	0.287899	0.248001	0.312244	0.232162
HIGD1B	2.77331e-90	7.59664e-88	0.267888	0.267888	0.220966	0.274749	0.239705
CLDN11	1.29294e-85	3.23928e-83	0.276639	0.227335	0.276639	0.283919	0.268919
FXYD5	2.75449e-85	6.7367e-83	0.270676	0.270676	0.184449	0.324277	0.166323
ABCG2	2.33215e-84	5.5071e-82	0.280057	0.280057	0.275935	0.318607	0.22621
SLC38A5	3.23679e-84	7.55644e-82	0.266902	0.257878	0.266902	0.281793	0.268728
LGALS1	1.7342e-82	3.9151e-80	0.306676	0.294163	0.306676	0.166809	0.210653
HLA-DRA	2.46968e-81	5.34076e-79	0.310436	0.333339	0.112224	0.310436	0.195075
MT2A	6.20817e-80	1.32855e-77	0.258264	0.223845	0.272715	0.0381315	0.258264
ANXA2	1.47387e-79	3.12156e-77	0.314553	0.314553	0.354031	0.307957	0.333554
WWTR1	4.57384e-79	9.58826e-77	0.334774	0.264633	0.299408	0.344732	0.334774
NBL1	5.83201e-78	1.21023e-75	0.258255	0.258255	0.26825	0.314653	0.281488
ITGB1	6.25143e-78	1.28429e-75	0.3035	0.3035	0.314206	0.353171	0.278255
MGST1	3.72349e-77	7.49954e-75	0.384699	0.242847	0.236495	0.437612	0.384699
CRIP2	3.00143e-74	5.70939e-72	0.337858	0.331251	0.259553	0.249283	0.337858
MT-ND2	3.95751e-73	7.39118e-71	0.263637	-0.45562	0.29763	0.263637	-0.153153
TNC	4.09526e-73	7.57956e-71	0.325921	0.274136	0.325921	0.362884	0.349056
FRZB	1.46268e-72	2.65923e-70	0.267538	0.206257	0.267538	0.335052	0.278291
CP	4.11619e-72	7.4178e-70	0.313689	0.2397	0.215551	0.341826	0.313689
ECE1	1.58306e-71	2.82803e-69	0.251257	0.258033	0.194224	0.23079	0.251257
CSRP2	2.14868e-70	3.80539e-68	0.286592	0.187229	0.286592	0.331303	0.28196
PPP1R14A	9.53049e-70	1.67346e-67	0.304118	0.244962	0.246725	0.395257	0.304118
EFEMP1	1.29381e-68	2.17868e-66	0.288382	0.294415	0.105724	0.288382	0.298589
PLXND1	1.99526e-68	3.33257e-66	0.251331	0.255426	0.168852	0.251331	0.217874
SLCO2B1	3.0454e-67	4.92636e-65	0.276425	0.276425	0.213209	0.327041	0.271461
CHI3L1	1.12972e-66	1.79915e-64	0.616866	0.453594	0.572005	0.640811	0.616866
ARHGDIB	1.56882e-66	2.4603e-64	0.321743	0.289241	0.250647	0.321743	0.179663
TPM2	9.50976e-66	1.45797e-63	0.270048	0.270048	0.279072	0.335373	0.196534
CYB5R3	9.93164e-64	1.46788e-61	0.266164	0.236222	0.292259	0.266164	0.274042
HERPUD1	2.0442e-62	2.95747e-60	0.254609	0.254609	0.164502	0.277485	0.19734
ID1	1.31144e-61	1.85809e-59	0.300624	0.354323	0.234534	0.300624	0.297251
ITM2A	1.95329e-59	2.6575e-57	0.311952	0.327314	0.311952	0.317254	0.242767
ACTN1	1.72473e-58	2.27134e-56	0.266303	0.266303	0.288147	0.223093	0.30792
IGFBP3	5.16711e-58	6.67629e-56	0.302815	0.27193	0.302815	0.214468	0.180723
SLC2A1	6.3856e-57	8.14818e-55	0.258134	0.253029	0.27387	0.258134	0.280936
GGT5	5.47014e-56	6.72925e-54	0.277816	0.357523	0.16153	0.238769	0.277816
ARPC1B	1.37515e-52	1.55225e-50	0.257191	0.266534	0.20216	0.257191	0.216084
CDC42EP4	6.44151e-52	7.15321e-50	0.263653	0.191136	0.214489	0.264131	0.263653
PRSS23	8.33172e-52	9.20252e-50	0.278615	0.287698	0.27181	0.1629	0.278615
CD63	3.16573e-50	3.28469e-48	0.252552	0.207056	0.252552	-0.0539146	0.212139
C1QA	4.4133e-50	4.53334e-48	0.258712	0.234932	0.279184	0.258712	0.114724
EPAS1	6.19069e-49	6.08525e-47	0.266177	0.254884	0.266177	0.158101	0.218552
CRYAB	9.38346e-49	9.1797e-47	0.267814	0.0952911	0.0419117	0.402025	0.267814
SERPINA3	6.3814e-47	6.04145e-45	0.325542	0.308369	0.325542	-0.0498449	0.218804
HOPX	1.59385e-46	1.47496e-44	0.258598	0.176474	0.0264906	0.264234	0.258598
CD151	2.81423e-46	2.59262e-44	0.257808	0.247438	0.216253	0.186454	0.257808
MALAT1	4.11796e-43	3.38398e-41	0.380018	-0.392363	0.571677	0.380018	-0.449741

## Sheet: 2
gene	p.value	FDR	summary.logFC	logFC.0	logFC.1	logFC.3	logFC.4
CST3	0	0	0.43216	0.499747	0.43216	0.297382	0.479389
PCSK1N	1.9883e-291	2.04238e-287	0.451217	0.451217	0.674508	0.195397	0.397338
SPARC	4.46553e-277	3.058e-273	0.597707	0.597339	0.539233	0.597707	0.562295
APOE	3.21327e-225	1.65033e-221	0.460431	0.454734	0.436024	0.460431	0.363686
GPX3	1.28007e-183	4.38295e-180	0.582525	0.582525	0.646901	0.459187	0.50469
CPE	9.26304e-174	2.71857e-170	0.349192	0.349192	0.380327	0.411316	0.400664
ITM2B	3.85049e-170	9.88807e-167	0.309401	0.33814	0.179815	0.179802	0.309401
C1orf61	8.88603e-159	2.02838e-155	0.369345	0.319278	0.509172	0.24404	0.369345
SCRG1	1.71972e-157	3.53299e-154	0.278717	0.278717	0.436702	0.122549	0.27801
S100B	4.29299e-139	8.01775e-136	0.295253	0.237931	0.295253	0.229072	0.265152
C1QL1	4.13457e-138	7.07838e-135	0.350623	0.350623	0.503757	-0.16977	0.211533
ENHO	3.43684e-123	5.43126e-120	0.452938	0.403344	0.518846	0.452938	0.382851
BCAN	1.48524e-120	2.17949e-117	0.354703	0.218804	0.634184	0.354703	0.275006
CLU	4.27065e-120	5.84909e-117	0.355908	0.355908	0.225687	0.490327	0.389098
FABP7	2.17313e-112	2.7903e-109	0.338262	0.338262	0.499146	0.157171	0.266588
GLUL	1.66081e-109	2.00704e-106	0.361985	0.323606	0.327517	0.361985	0.309437
SCD5	2.2933e-107	2.61742e-104	0.311418	0.159504	0.458829	0.311418	0.239315
ITM2C	3.19136e-104	3.27817e-101	0.270635	0.283079	0.252735	0.270635	0.280701
IGFBP7	3.98964e-103	3.903e-100	0.447534	0.411708	-0.218292	0.447534	0.254977
GPR17	4.67668e-92	4.00324e-89	0.370848	0.264671	0.43842	0.370848	0.275303
ID4	2.42349e-90	1.99153e-87	0.359433	0.359433	0.380688	0.457169	0.272564
CD74	5.81535e-82	4.42484e-79	0.276597	0.401434	0.075764	0.276597	0.247744
SMOC1	1.24797e-81	9.15651e-79	0.381384	0.191524	0.581063	0.381384	0.229044
PON2	2.80387e-77	1.9863e-74	0.32476	0.301086	0.25958	0.302439	0.32476
SERPINE2	4.0033e-77	2.74146e-74	0.265442	0.265442	0.514892	-0.0900748	0.204614
NDRG2	9.2478e-75	5.93709e-72	0.326293	0.132752	0.326293	0.40549	0.246757
TSPAN7	2.07774e-73	1.29349e-70	0.280121	0.224659	0.476434	0.153139	0.280121
AC009041.2	3.85576e-73	2.26322e-70	0.355114	0.176479	0.416774	0.355114	0.184727
SIRT2	3.17828e-71	1.81374e-68	0.292008	0.158158	0.322936	0.292008	0.133155
LINC00844	1.5085e-69	8.37582e-67	0.336927	0.189682	0.336927	0.379266	0.272929
SNORC	5.22976e-68	2.82737e-65	0.317218	0.280031	0.381404	0.317218	0.293818
TIMP4	9.06641e-68	4.77591e-65	0.276039	0.276039	0.369466	0.233038	0.300958
NKAIN4	3.49786e-67	1.7965e-64	0.286077	0.232773	0.286077	0.302496	0.232355
RASSF4	6.37943e-67	3.19656e-64	0.274305	0.274305	0.288151	0.287247	0.248709
MLC1	1.89918e-66	9.2897e-64	0.297886	0.274163	0.136202	0.281047	0.297886
SLC4A4	5.24268e-64	2.39346e-61	0.25802	0.25802	0.238472	0.281942	0.257435
RHOB	1.11214e-61	4.9669e-59	0.281261	0.281261	0.0575906	0.3134	0.239477
PLPP3	7.2899e-59	3.12008e-56	0.251694	0.251694	0.411839	0.225941	0.280589
HLA-DPA1	7.99218e-59	3.35084e-56	0.269643	0.338903	0.0731527	0.269643	0.174653
VCAN	3.31943e-55	1.28669e-52	0.282693	0.0616445	0.508493	0.282693	0.0706146
GALNT15	4.82794e-53	1.80337e-50	0.287337	0.257251	0.12954	0.287337	0.21741
CHI3L2	3.3739e-51	1.19506e-48	0.334728	0.288481	0.223883	0.334728	0.249705
SOX8	6.17905e-51	2.15157e-48	0.298657	0.229971	0.521906	0.298657	0.260881
ID3	1.16309e-50	3.91712e-48	0.289556	0.426384	0.170752	0.288993	0.289556
AGT	1.56586e-48	5.00677e-46	0.271081	0.271081	0.205466	0.466853	0.293931
PLA2G2A	9.60799e-45	2.74148e-42	0.281508	0.295794	0.21559	0.281508	0.236248

## Sheet: 3
gene	p.value	FDR	summary.logFC	logFC.0	logFC.1	logFC.2	logFC.4
MT3	0	0	0.403401	0.403401	0.658282	0.111823	0.356858
VGF	3.03314e-183	3.11564e-179	0.571681	0.412623	0.575955	0.571681	0.41018
C1QL1	7.6621e-183	5.247e-179	0.477778	0.477778	0.683282	0.16977	0.363637
GAPDH	1.24692e-128	6.40418e-125	0.331999	0.461926	0.371345	0.331999	0.306842
SERPINE2	2.59661e-122	1.06689e-118	0.33367	0.33367	0.616665	0.0900748	0.283539
LGALS3	1.56147e-119	5.34649e-116	0.465134	0.537113	0.465134	0.532972	0.4554
CD63	4.5941e-104	1.3483e-100	0.256572	0.256572	0.0539146	0.31552	0.254049
APOD	3.66117e-99	9.40188e-96	0.32352	0.283907	0.32352	0.0621341	0.197002
PCSK1N	1.00621e-94	2.29685e-91	0.269648	0.269648	0.501862	-0.195397	0.206411
VWA1	1.45701e-86	2.99328e-83	0.336057	0.314242	0.134761	0.336057	0.23899
RARRES2	1.29175e-75	2.04136e-72	0.269502	0.269502	0.389935	0.109909	0.216112
TIMP1	4.78675e-74	6.55593e-71	0.269782	0.37263	0.195527	0.255831	0.269782
VIM	3.00639e-73	3.86021e-70	0.372111	0.36244	-0.171356	0.372111	0.289296
GAP43	8.74252e-71	1.05651e-67	0.326271	0.226998	0.326271	0.507235	0.238181
SERPINA3	4.49483e-70	4.8601e-67	0.381864	0.337944	0.0498449	0.381864	0.256281
MT1M	1.52512e-69	1.5666e-66	0.288092	0.288092	0.430126	0.12962	0.270198
PDPN	4.23553e-69	4.14356e-66	0.293473	0.28973	0.293473	0.281258	0.286104
FAM20C	8.78943e-69	8.20773e-66	0.308511	0.282377	0.252626	0.289821	0.308511
GADD45A	6.68949e-67	5.97517e-64	0.270551	0.270551	0.324415	0.260903	0.246402
NPTX2	6.61613e-65	5.66341e-62	0.268545	0.290133	0.274835	0.268545	0.268753
SDC3	1.85801e-63	1.46812e-60	0.269711	0.232531	0.531847	0.254794	0.269711
ARL4C	3.46371e-63	2.6355e-60	0.252537	0.254906	0.252537	0.22363	0.217358
SULF1	2.23912e-62	1.64287e-59	0.26451	0.26451	0.296968	0.164731	0.238245
MIF	5.52135e-57	3.5447e-54	0.25223	0.258064	0.217908	0.25223	0.196213
CD9	9.27213e-56	5.77232e-53	0.274112	0.307267	0.274112	0.13789	0.254423
PRDX4	1.46542e-54	8.6016e-52	0.255161	0.284971	0.255161	0.191075	0.254972
CHPF	6.40679e-49	2.99139e-46	0.251369	0.297672	0.251369	0.215627	0.262133
HSPA5	4.29498e-48	1.9608e-45	0.294113	0.273907	0.131565	0.294113	0.226232
SPP1	8.75416e-47	3.59691e-44	0.261761	0.261761	0.258479	0.572087	0.278049
LDHA	3.9729e-45	1.51147e-42	0.27082	0.23735	0.153715	0.27082	0.194698
PGK1	1.70403e-44	6.36502e-42	0.308456	0.315266	0.263295	0.308456	0.250102
IGFBP5	9.54927e-44	3.44176e-41	0.272152	0.187048	0.172233	0.536649	0.272152
VEGFA	1.64281e-43	5.81895e-41	0.310119	0.310119	0.394925	0.317567	0.26497

## Sheet: 4
gene	p.value	FDR	summary.logFC	logFC.0	logFC.1	logFC.2	logFC.3
HBA2	0	0	2.42144	2.00617	2.09291	2.42144	2.33853
HBB	0	0	2.11492	1.75918	1.82144	2.11492	2.03602
HBA1	0	0	1.8635	1.66639	1.68493	1.8635	1.84569
MALAT1	8.94005e-210	4.59161e-206	0.861284	0.0603453	0.449741	1.02237	0.861284
MT-ND2	1.93073e-163	7.93299e-160	0.433111	-0.284146	0.153153	0.46111	0.433111
MT-ND5	4.08752e-89	1.39957e-85	0.369651	-0.191418	0.211393	0.436245	0.369651
AL627171.2	9.48503e-71	2.43576e-67	0.423236	-0.044105	0.361112	0.486351	0.423236
LINC00632	3.98248e-64	8.1816e-61	0.369437	0.174354	0.468407	0.369437	0.329675
PABPC1	2.23721e-59	4.1783e-56	0.288706	0.0990521	0.148352	0.288706	0.352495
A2M	6.61015e-56	1.04461e-52	0.361757	0.0210785	-0.701339	0.361757	0.366008
MT-ND4L	4.54194e-47	5.83185e-44	0.288308	-0.102073	0.199885	0.327222	0.288308
SAMHD1	1.99862e-45	2.41527e-42	0.286028	-0.0735421	0.308484	0.104867	0.286028
TAGLN	3.49648e-45	3.99065e-42	0.357724	0.0904403	-0.805868	0.421118	0.357724
MGP	2.80421e-34	2.74332e-31	0.312606	0.235463	-0.388535	0.312606	0.344191
