# Supplementary material for: Multi‐pronged analysis of pediatric low‐grade glioma and ganglioglioma reveals a unique tumor microenvironment associated with BRAF alterations
Source: Brain Pathol. 2025 Jun 30;35(6):e70023. doi: 10.1111/bpa.70023 (PMC12488260; doi:10.1111/bpa.70023)
Supplement: Supplementary file 7 — Supplementary Table 5: GG spatial transcriptomics marker genes. [file BPA-35-e70023-s001.xlsx]

## Sheet: README
Supplementary Table 5: GG spatial transcriptomics marker genes
Columns	Description
Genes differentially expressed between each cluster and all other clusters
Columns
gene	gene name
p.value	p.value
FDR	corrected p-value
logFC	logFC values between the indicated cluster and the reference cluster
summary.logFC	logFC of the most significant cluster comparisons

## Sheet: 0
gene	p.value	FDR	summary.logFC	logFC.1	logFC.2
VIM	3.0648e-300	6.25496e-296	0.904637	0.904637	0.39173
IFITM3	2.09319e-189	2.136e-185	0.468552	0.468552	0.310088
SPARC	1.39153e-181	9.46657e-178	0.662695	0.662695	0.375312
S100A6	3.34093e-179	1.70462e-175	0.554803	0.554803	0.302921
MT2A	7.54155e-169	3.07831e-165	0.451105	0.451105	0.244823
A2M	1.84568e-168	6.27809e-165	0.423717	0.423717	0.147092
S100A10	2.06282e-157	6.01431e-154	0.491184	0.491184	0.285969
ACTG1	1.58987e-155	4.05597e-152	0.351173	0.351173	0.242458
SERPINA3	1.62923e-150	3.69455e-147	0.626031	0.626031	0.332802
ACTB	8.76474e-144	1.7888e-140	0.315894	0.315894	0.180248
IGFBP7	3.22579e-132	5.98502e-129	0.463251	0.463251	0.230142
LGALS1	5.65493e-126	9.61763e-123	0.411316	0.411316	0.219374
CLU	2.23375e-118	3.50682e-115	0.398497	0.398497	0.285429
TUBA1A	8.46197e-118	1.23357e-114	0.381177	0.381177	0.219365
CHI3L1	5.35285e-117	7.28309e-114	0.581339	0.581339	0.196325
B2M	1.41461e-115	1.80442e-112	0.44521	0.44521	0.231287
CD74	1.26718e-101	1.52128e-98	0.419993	0.419993	0.193446
EFEMP1	3.57345e-96	4.0517e-93	0.364331	0.364331	0.241217
S100A11	3.35048e-89	3.59894e-86	0.279035	0.279035	0.202386
RPLP0	6.61228e-89	6.7475e-86	0.293879	0.293879	0.169341
MYL6	8.77971e-84	8.53262e-81	0.273732	0.273732	0.090304
CD63	1.04244e-82	9.67054e-80	0.399597	0.399597	0.234602
ANXA1	1.73945e-80	1.54349e-77	0.330443	0.330443	0.21635
IFITM2	7.95392e-79	6.76381e-76	0.287247	0.287247	0.19251
ID3	5.51275e-77	4.50039e-74	0.317679	0.317679	0.251465
PFN1	6.42802e-76	5.04575e-73	0.262615	0.262615	0.165731
RPL10	2.07012e-75	1.56478e-72	0.2683	0.2683	0.173062
HLA-DRA	9.79307e-70	7.1381e-67	0.327054	0.327054	0.196071
SPP1	9.04481e-67	6.36536e-64	0.373151	0.373151	0.134362
GSN	6.01931e-66	4.09494e-63	0.337888	0.337888	0.195616
TIMP1	1.91852e-61	1.2236e-58	0.410428	0.410428	0.181122
APLNR	2.64791e-59	1.63761e-56	0.369517	0.369517	0.225246
HSPB1	4.74182e-59	2.84635e-56	0.301004	0.301004	0.175766
DBI	6.39194e-59	3.72723e-56	0.336003	0.336003	0.230575
AEBP1	3.11369e-58	1.7652e-55	0.305042	0.305042	0.24335
EMP1	5.836e-58	3.21911e-55	0.290405	0.290405	0.19602
HLA-B	2.88541e-57	1.50996e-54	0.260877	0.260877	0.143544
FABP5	4.73345e-57	2.41512e-54	0.29089	0.29089	0.23458
CD99	1.86483e-54	9.28275e-52	0.27042	0.27042	0.24068
CRYAB	2.49387e-53	1.21184e-50	0.431019	0.431019	0.274231
CD44	4.50202e-52	2.13678e-49	0.317455	0.317455	0.162771
C3	5.05155e-51	2.29105e-48	0.359537	0.359537	0.19117
CD81	7.90747e-46	2.93425e-43	0.267304	0.267304	0.217594
GFAP	2.90841e-44	1.02341e-41	0.535382	0.535382	0.363071
MGST1	1.25034e-41	3.98721e-39	0.258818	0.258818	0.205173
EEF1A1	3.37697e-40	1.04425e-37	0.254192	0.254192	0.162674
NEAT1	4.44376e-40	1.35362e-37	0.301015	0.301015	-0.0202632
TAGLN	8.09388e-40	2.39403e-37	0.310512	0.310512	0.0632665
PTGDS	1.40199e-37	3.76488e-35	0.253119	0.253119	0.203617
SCD	7.44062e-28	1.29791e-25	0.255198	0.255198	0.176156
AQP4	1.41235e-24	2.15109e-22	0.29261	0.29261	0.113061
APOD	1.77314e-12	7.61852e-11	0.297044	0.297044	0.132374

## Sheet: 1
gene	p.value	FDR	summary.logFC	logFC.0	logFC.2
MT-CO1	1.69718e-257	3.46377e-253	0.487629	0.487629	0.440759
MT-ATP6	9.10116e-253	9.28728e-249	0.389563	0.389563	0.31329
MT-ND1	1.49069e-236	1.01411e-232	0.39127	0.39127	0.291595
MT-ND2	1.69986e-235	8.6731e-232	0.449805	0.449805	0.25193
MT-CO3	3.21048e-226	1.31045e-222	0.395247	0.395247	0.348422
MT-CYB	2.5502e-205	8.67449e-202	0.349745	0.349745	0.25808
MT-ND3	3.60229e-204	1.05027e-200	0.307224	0.307224	0.242148
MT-CO2	3.79032e-167	9.66959e-164	0.364424	0.364424	0.363563
MT-ND5	2.77586e-151	6.29473e-148	0.406657	0.406657	0.232686
NRGN	6.35831e-98	1.1797e-94	0.448343	0.448343	0.267287
SNAP25	2.32197e-85	3.94909e-82	0.442515	0.442515	0.36895
SLC1A2	3.96267e-80	6.22109e-77	0.516339	0.516339	0.265363
BEX1	3.75759e-62	5.47776e-59	0.305044	0.305044	0.227065
GPM6A	3.21514e-60	4.37452e-57	0.26655	0.26655	0.203371
PCSK1N	1.18962e-58	1.51744e-55	0.26468	0.26468	0.231832
IDS	1.32368e-58	1.58911e-55	0.296566	0.296566	0.17104
STMN2	3.55536e-58	4.03118e-55	0.308265	0.308265	0.170731
UCHL1	2.47216e-57	2.65549e-54	0.320011	0.320011	0.327537
MT-ND4L	9.29248e-54	9.48251e-51	0.28543	0.28543	0.0661324
VAMP2	1.54691e-53	1.50338e-50	0.311402	0.311402	0.10366
NEFL	9.76608e-53	9.05982e-50	0.288253	0.288253	0.157913
RTN1	1.73746e-52	1.54173e-49	0.311443	0.311443	0.236064
MAP2	1.25327e-51	1.06575e-48	0.302762	0.302762	0.0273019
SYT1	1.46779e-50	1.19824e-47	0.330406	0.330406	0.228525
MT-ATP8	6.4016e-48	5.02501e-45	0.299704	0.299704	0.0266955
TSPAN7	1.74472e-46	1.31881e-43	0.262817	0.262817	0.19106
SNCB	6.55306e-42	4.17942e-39	0.269322	0.269322	0.201933
OLFM1	1.35653e-40	8.14277e-38	0.344483	0.344483	0.273034
VSNL1	1.93843e-40	1.13033e-37	0.314815	0.314815	0.240611
CALM3	8.49454e-36	4.44526e-33	0.264677	0.264677	0.224214
MEG3	3.74271e-34	1.81869e-31	0.278662	0.278662	0.0963127
CCK	9.36474e-33	4.15489e-30	0.255976	0.255976	0.143859
CAMK2N1	1.1511e-30	4.69856e-28	0.264096	0.264096	0.154363
STMN4	3.22851e-25	9.41294e-23	0.263272	0.109503	0.263272
SLC17A7	5.27285e-25	1.49463e-22	0.268509	0.268509	0.192993
C1orf61	3.75505e-23	9.34594e-21	0.261949	0.182083	0.261949

## Sheet: 2
gene	p.value	FDR	summary.logFC	logFC.0	logFC.1
HBA2	1.52791e-190	3.11832e-186	2.76975	2.49738	2.76975
HBB	5.24096e-160	5.34814e-156	2.32072	2.1865	2.32072
HBA1	2.67903e-130	1.82254e-126	2.03289	1.86254	2.03289
MALAT1	2.99951e-74	1.53043e-70	0.84102	0.616777	0.84102
VIM	1.324e-48	5.40432e-45	0.693391	-0.39173	0.693391
CHI3L1	1.3296e-26	4.52263e-23	0.527231	-0.196325	0.527231
SERPINA3	2.69192e-26	7.84847e-23	0.422903	-0.332802	0.422903
S100A6	5.83461e-24	1.32309e-20	0.355795	-0.302921	0.355795
A2M	1.48138e-23	3.02335e-20	0.318948	-0.147092	0.318948
AL627171.2	4.06628e-20	7.54443e-17	0.392762	0.392762	0.343602
NEAT1	6.7357e-20	1.14557e-16	0.389174	0.0202632	0.389174
MT-ATP8	1.38348e-19	2.17196e-16	0.308856	0.308856	-0.0266955
MAP1A	1.25206e-18	1.79563e-15	0.28014	0.28014	0.0113651
MAP2	1.31973e-18	1.79563e-15	0.297853	0.297853	-0.0273019
SLC1A2	2.33575e-18	2.80414e-15	0.362379	0.362379	-0.265363
SPARC	4.43841e-18	5.03241e-15	0.411699	-0.375312	0.411699
MT2A	5.11596e-18	5.49535e-15	0.273986	-0.244823	0.273986
IGFBP7	6.38133e-18	6.51183e-15	0.323614	-0.230142	0.323614
SPP1	5.61145e-17	5.45353e-14	0.293868	-0.134362	0.293868
NRGN	2.85682e-16	2.64412e-13	0.255182	0.255182	-0.267287
CD74	5.7576e-16	4.89612e-13	0.289277	-0.193446	0.289277
TIMP1	3.57802e-15	2.92095e-12	0.370144	-0.181122	0.370144
S100A10	2.9254e-13	2.1323e-10	0.28371	-0.285969	0.28371
TAGLN	3.67377e-13	2.58545e-10	0.288377	-0.0632665	0.288377
B2M	6.3643e-12	4.05903e-09	0.31508	-0.231287	0.31508
LGALS1	2.13796e-11	1.20684e-08	0.258306	-0.219374	0.258306
CD63	1.03247e-10	5.40297e-08	0.274035	-0.234602	0.274035
PMP2	3.04524e-10	1.55376e-07	0.258626	-0.0207348	0.258626
VGF	3.04864e-08	1.11107e-05	0.278533	0.0367148	0.278533
GFAP	2.34402e-07	7.03517e-05	0.288904	-0.363071	0.288904
