# Supplementary material for: Multi‐pronged analysis of pediatric low‐grade glioma and ganglioglioma reveals a unique tumor microenvironment associated with BRAF alterations
Source: Brain Pathol. 2025 Jun 30;35(6):e70023. doi: 10.1111/bpa.70023 (PMC12488260; doi:10.1111/bpa.70023)
Supplement: Supplementary file 8 — Supplemental Table 6: Experimental details and cell counts for single cell cytokine assay. [file BPA-35-e70023-s008.xlsx]

## Sheet: All
Cytokine/chemokine anaysis: Experimental details						Following CD45+ isolation
			(count 1)			(count 2)	(count 2)		(count 2)	(count 2)
Sample #	Tumor type	# cells/ml	Total #	Viability	Notes	Tumor (# cells/ml)	Tumor (total #)	Notes	Immune (# cells/ml)	Immune (total #)	Notes
946		1.38 * 10^5	8.28 * 10^6	0.4	Not as much debris	8.0*10^5	8.0*10^5	A lot of debris	5.8*10^5	5.8*10^5	A lot of debris
1272		8.30 * 10^6	4.98 * 10^6	0.5	Cells look good	3.9*10^5	3.9*10^5		7.7*10^5	7.7*10^5
1330		8.1 * 10^5	4.86 * 10^6	0.5	Cells look good	4.1*10^5	4.1*10^5	Cells look really good	5.0*10^5	5.0*10^5
1492		4.1 * 10^6	2.46 * 10^6	0.8	Cells look good	8.9*10^5	8.9*10^5	some debris	1.2*10^5	1.2*10^5	Sparse
1056		8 * 10^5	4.8 * 10^6		A lot of dead cells	6.9*10^5	6.9*10^5	A lot of debris	3.4*10^5	3.4*10^5	Cell look ok
1181		1.8 * 10^5	1.08 * 10^6		Sparse	3.9*10^5	3.9*10^5	Sparse	0.5*10^5	0.5*10^5	Very sparse
1216		6.8 * 10^5	2.04 * 10^6		Sparse but decent looking	3.6*10^5	3.6*10^5	Cells look good, just sparse	1.9*10^5	1.9*10^5
1459		1.03* 10^6	3.09* 10^6		Sparse but decent looking	4.9*10^5	4.9*10^5	Cells look good	2.3*10^5	2.3*10^5
855		2.8*10^5	1.4* 10^6	0.2	Lots of dead cells, 80% dead cells	NA	3.3*10^5	Debris, some odd shapes	NA	1.2*10^5	Sparse
879		5.6*10^5	2.8* 10^6	0.6	Cells look good	NA	3.8*10^5	Cells look really good	NA	0.5*10^5	Sparse
1417		7.2*10^5	3.6* 10^6	0.5	funny shape, 50% viability	NA	5.0*10^5	A lot of debris	NA	0.9*10^5	Cells look really good
957		6.6*10^5	3.3* 10^6	0.25		NA	NA		NA	1.2*10^5	Sparse but good
1268		3.5*10^5	1.05* 10^6		poor viability	NA	NA		NA	0.8*10^5	very sparse

## Sheet: Tumor cells
Measured cytokines		BRAF:KIAA 1549 samples
FGF-2		Sample #	Tumor type	Mutation status	*Cell number (total)	Cytokine/chemokine conc. (pg/ml, total)	Multiplication factor	Cytokine/chemokine concentartion per 0.5*10^6 cells
Eotaxin		946	PA	BRAF:KIAA1549	800000	34.2	0.625	54.72
TGF-a		1272	PA	BRAF:KIAA1549	390000	4122.46	1.28205	3215.52
G-CSF		1330	PA	BRAF:KIAA1549	410000	1940.02	1.21951	1590.82
Flt-3		1056	PA	BRAF:KIAA1549	690000	1165.71	0.724638	1608.68
Fractalkine
IFNa2		BRAF:KIAA 1549 samples
GRO		Sample #	Tumor type	Mutation status	*Cell number (total)	MIP-1a and MIP-1b conc. (pg/ml)	Multiplication factor	Cytokine/chemokine concentartion per 0.5*10^6 cells
IL-10		946	PA	BRAF:KIAA1549	800000	0	0.625	0
MCP-3		1272	PA	BRAF:KIAA1549	390000	27.78	1.28205	21.6684
IL-12p40		1330	PA	BRAF:KIAA1549	410000	73.42	1.21951	60.2044
MDC		1056	PA	BRAF:KIAA1549	690000	18.6	0.724638	25.668
IL-1RA
IL-1b
IL-4
IL-6
IL-7		BRAF V600E samples
IL-8		Sample #	Tumor type	Mutation status	*Cell number (total)	Cytokine/chemokine conc. (pg/ml, total)	Multiplication factor	Cytokine/chemokine concentartion per 0.5*10^6 cells
IP-10		1492	GG	BRAF V600E	890000	69.2	0.561798	123.176
MCP-1		1181	GG	BRAF V600E	390000	8.11	1.28205	6.3258
MIP-1a		1216	GG	BRAF V600E	360000	2684.47	1.38889	1932.82
MIP-1b
TNFa		BRAF V600E samples
VEGF		Sample #	Tumor type	Mutation status	*Cell number (total)	MIP-1a and MIP-1b conc. (pg/ml)	Multiplication factor	Cytokine/chemokine concentartion per 0.5*10^6 cells
		1492	GG	BRAF V600E	890000	0	0.561798	0
		1181	GG	BRAF V600E	390000	0	1.28205	0
		1216	GG	BRAF V600E	360000	6.94	1.38889	4.9968
		Notes:
		*Cell number following C45 isolation

## Sheet: Myeloid cells 
Measured cytokines		BRAF:KIAA 1549 samples
EGF		Sample #	Tumor type	Mutation status	*Cell number (total)	Cytokine/chemokine conc. (pg/ml, total)	Multiplication factor	Cytokine/chemokine concentartion per 0.5*10^6 cells
FGF-2		946	PA	BRAF:KIAA1549	580000	73254.9	0.862069	84975.7
Eotaxin		1272	PA	BRAF:KIAA1549	770000	13083.9	0.649351	20149.2
TGF-a		1330	PA	BRAF:KIAA1549	500000	344.34	1	344.34
G-CSF		1056	PA	BRAF:KIAA1549	340000	69393	1.47059	47187.2
Flt-3		1453	PA	BRAF:KIAA1550	NA	NA	NA	NA
GM-CSF		1266	PA	BRAF:KIAA1551	NA	NA	NA	NA
Fractalkine
IFNa2		BRAF:KIAA 1549 samples
IFNy		Sample #	Tumor type	Mutation status	*Cell number (total)	MIP-1a and MIP-1b conc. (pg/ml)	Multiplication factor	Cytokine/chemokine concentartion per 0.5*10^6 cells
GRO		946	PA	BRAF:KIAA1549	580000	4340	0.862069	5034.4
IL-10		1272	PA	BRAF:KIAA1549	770000	1048.44	0.649351	1614.6
MCP-3		1330	PA	BRAF:KIAA1550	500000	72.66	1	72.66
IL-12p40		1056	PA	BRAF:KIAA1551	340000	11368	1.47059
MDC		1453	PA	BRAF:KIAA1550	NA	NA	NA	NA
IL-12P70		1266	PA	BRAF:KIAA1551	NA	NA	NA	NA
IL-13
IL-15
sCD40L
IL-17A
IL-1RA		BRAF V600E samples
IL-1a		Sample #	Tumor type	Mutation status	*Cell number (total)	Cytokine/chemokine conc. (pg/ml, total)	Multiplication factor	Cytokine/chemokine concentartion per 0.5*10^6 cells
IL-1b		1492	GG	BRAF V600E	120000	19851.3	4.16667	4764.31
IL-2		1181	GG	BRAF V600E	50000	872.75	10	87.275
IL-4		1216	GG	BRAF V600E	190000	9.3	2.63158	3.534
IL-6		1491	GG	BRAF V600E	NA	NA	NA	NA
IL-7
IL-8		BRAF V600E samples
IP-10		Sample #	Tumor type	Mutation status	*Cell number (total)	MIP-1a and MIP-1b conc. (pg/ml)	Multiplication factor	Cytokine/chemokine concentartion per 0.5*10^6 cells
MCP-1		1492	GG	BRAF V600E	120000	3347	4.16667	803.28
MIP-1a		1181	GG	BRAF V600E	50000	146.58	10	14.658
MIP-1b		1216	GG	BRAF V600E	190000	0	2.63158	0
TNFa		1491	GG	BRAF V600E	NA	NA	NA	NA
TNFb
VEGF
		Notes:
		*Cell number following C45 isolation
